# Supplementary material for: Genetic Characterization of Sandfly-Borne Viruses in Phlebotomine Sandflies in Iran
Source: Microorganisms. 2023 Nov 11;11(11):2754. doi: 10.3390/microorganisms11112754 (PMC10673459; doi:10.3390/microorganisms11112754)
Supplement: Supplementary file 1 [file microorganisms-11-02754-s001.zip]

Archive with 1 entries (1 files):
- microorganisms-2660113-supplementary.pdf
